# Supplementary material for: Engineering a transposon-associated TnpB-ωRNA system for efficient gene editing and phenotypic correction of a tyrosinaemia mouse model
Source: Nat Commun. 2024 Jan 27;15:831. doi: 10.1038/s41467-024-45197-z (PMC10821889; doi:10.1038/s41467-024-45197-z)
Supplement: Supplementary file 4 — Source Data [file 41467_2024_45197_MOESM4_ESM.xlsx]

## Sheet: Fig.1b
Un1Cas12f1	ISDra2TnpB
34.5942	99.9981
30.593	99.9986
12.5423	99.9982
11.242	99.998
16.0671	99.9897
7.02645	99.9738
17.1682	99.9978
9.64586	99.96
15.0023	99.9982
6.60925	99.9987
3.23032	99.998
2.82713	99.9986
17.0963	99.9987
	99.9985
	99.998
	99.9992
	99.998
	99.9948
	99.9988
	99.9994
	99.9991
	99.9977
	99.9972
	99.9994
	99.9955
	99.9984
	99.9994

## Sheet: Fig.1d
Exon6	Exon20	Exon33	Exon43	Exon62	Exon68
99.7014	92.9745	63.4341	99.9969	90.1152	92.5034
99.6078	93.3847	95.8987	100	91.0811	68.0923
99.7395	61.0567	96.5146	99.9994	66.5682	87.988
99.7026	92.6863	100	99.9998	74.6432	93.0803
99.6858	93.6206	86.2202	100	67.5142	92.7359
99.5682	71.9194	67.1341	100	80.5372	71.656
95.6935	38.1186	97.8451	99.9556	90.1161	93.3047
99.3539	94.5007	96.7835	99.9998	50.7379	93.6945
99.6873	95.0016	97.2294	100	83.2491	93.2332
99.7151	72.147	97.6792	100	81.7375	93.0839
99.6561	84.9965	81.888	99.9996	31.5079	94.1394
97.0353	66.6667	61.8299	99.9936	69.4401	93.2066
99.6471	67.7708	97.4495	99.9995	90.0564	63.1253
93.4507	88.0449	96.543	99.9999	88.7687	93.4152
99.6515	94.9172	96.6997	99.9999	90.5218	91.9658
98.8631	94.2054	97.4976	99.9998	90.1349	43.2428
99.7453	93.3607	87.3256	99.9992	90.1433	86.4733
99.8121	95.1951	69.2974	100	30.6577	26.6155
99.7738	83.5227			64.17	29.7311
99.6784	95.391			38.3547	92.4682
99.7175	93.3267			91.0998	76.0734
	83.5714			90.7029	63.1176
	34.2741			69.4715	93.4733
	93.1972			90.1482	73.9423
	78.6687			79.0451
	93.1773			90.8564
				68.6042
				90.8416
				57.7775
				57.1532
				64.1796
				89.1243
				90.2855
				83.5977
				89.721
				64.3744

## Sheet: Fig.1f
	Related to Fig. 1f

## Sheet: Fig.3b
	TnpB-ωRNA			TnpB-ωRNA*
Site1	80.9538	79.7051	77.9616	92.4128	92.7251	88.9477
Site2	91.1666	84.4706	86.6302	87.5109	91.692	87.0071
Site3	57.344	58.412	57.7154	83.7087	89.3263	78.8584
Site4	38.84	37.6139	42.7442	69.6037	72.8125	70.9723
Site5	12.5092	13.0002	19.1259	26.4571	31.0378	33.6545
Site6	54.4544	37.7141	50.0122	88.7723	90.357	88.4455
Site7	93.4096	96.0689	89.3796	91.7691	96.3689	95.9455
Site8	88.778	85.8337	86.537	91.9339	92.7217	88.5393
Site9	81.6767	91.7921	86.5068	86.3587	80.7439	81.0622
Site10	44.6191	52.511	51.8882	63.8667	64.4691	69.6262
Site11	40.9502	32.3023	36.2421	47.3455	42.452	49.8979
Site12	52.1795	51.2256	51.1079	41.4787	45.473	34.213
Site13	54.378	42.4125	53.2031	82.4258	81.97	78.2429
Site14	53.6541	61.4214	56.5062	83.8742	79.3327	81.1779

## Sheet: Fig.3c
TnpB-ωRNA	TnpB-ωRNA*	SaCas9	SpCas9
80.9538	92.4128	88.9207	22.4173
79.7051	92.7251	83.1329	24.0481
77.9616	88.9477	78.9335	26.6606
91.1666	87.5109	91.6457	76.9327
84.4706	91.692	88.0384	69.8817
86.6302	87.0071	91.3291	79.1379
57.344	83.7087	86.7566	3.51441
58.412	89.3263	85.2075	4.8024
57.7154	78.8584	80.7261	4.51354
38.84	69.6037	59.9813	1.93613
37.6139	72.8125	66.231	1.8538
42.7442	70.9723	56.3497	1.65775
		64.8255	6.92955
		61.3439	4.13592
		68.8291	3.37871

## Sheet: Fig.3d
Target	54.9371	64.6045	59.6781
OT1	0.100304	0.140642	0.0999768
OT2	0.242432	0.244075	0.258199
OT3	0.109585	0.150707	0.121453
OT4	0.200955	0.211878	0.182149
OT5	0.158291	0.21876	0.167216
OT6	0.177489	0.217549	0.162344
OT7	0.209918	0.267943	0.177886
OT8	0.146285	0.181249	0.14384
OT9	0.0986416	0.115616	0.0995826
OT10	1.22105	1.26046	1.25436

## Sheet: Fig.4c&d
c
Time	TnpB + ωRNA			TnpB + ωRNA*			TnpB only
0	1	1	1	1	1	1	1	1	1
2							1.03276	1.00782	0.999265
4							1.00604	0.982396	0.99853
6	0.99714	1.00584	0.99024	1.02086	1.01778	0.99605
7							0.98799	0.963814	0.995591
10							0.973541	0.953667	0.965834
13	0.953607	0.94878	0.930006	1.04206	1.05741	0.969059
17	0.901493	0.899622	0.879253	1.0146	1.05554	0.9684	0.94865	0.922787	0.91227
19	0.938672	0.954967	0.933352	1.04727	1.04961	0.999671	0.908105	0.881711	0.855422
24							0.822045	0.851834	0.80712
26	0.942167	0.905466	0.935304	1.05874	1.05148	1.01646
28							0.777999	0.788533	0.742469
31	0.948205	0.931248	0.959286	1.0497	1.02371	1.03884	0.673987	0.691338	0.65085
36
40	0.993963	0.952905	0.977412	1.01738	1.03245	1.03325
45	1.03337	1.01959	1.00084	1.04762	1.04462	1.05859
53	1.02542	1.01272	1.00725	1.04936	1.06178	1.05925
60	1.02892	1.00894	1.01227	1.06465	1.04368	1.07176
72	1.07436	1.04435	1.04852	1.09107	1.07114	1.0925
79	1.07181	1.05981	1.05215	1.11192	1.0649	1.10303
d
	TnpB + ωRNA*	TnpB + ωRNA	TnpB only
	1.04727	0.938672	0.908105
	1.04961	0.954967	0.881711
	0.999671	0.933352	0.855422

## Sheet: Fig.4f
	Related to Fig. 4f

## Sheet: Fig.S5
Grip strengt
WT	Exon 6	Exon 20	Exon 33	Exon 43	Exon 62	Exon 68
3.93138	3.80199	2.98029	3.08884	3.2907	2.92094	3.25995
3.69998	2.77778	2.88881	2.70391	2.99137	3.34961	2.83178
5.02359	3.24663	3.1673	2.7945	3.06931	3.17732	2.62675
	3.60134	3.48954	3.49261	3.08061	2.76055	2.60414
	2.98128		2.99331	2.44988	3.17514	2.92039
	2.77959			2.90201		2.93168
				2.71864		2.46047
				3.07164
Rotarod running time (sec)
WT	Exon 6	Exon 20	Exon 33	Exon 43	Exon 62	Exon 68
34	24.5	16	32	15.6667	5	10.2
45	26.6667	29.6667	22.75	21	28.3333	7.4
44	21.6667	11.3333	14	16.6667	24.3333	6.66667
54	23.3333	27.6667	21.6667	19	16	11.6667
59	11.6667		13.6667	24	23.3333	12.6667
	31			30.6667		3
				15.3333		6.33333
				13

## Sheet: Fig.S6a
	TnpB-ωRNA	TnpB-ωRNA*	SaCas9	SpCas9			TnpB-ωRNA	TnpB-ωRNA*	SaCas9	SpCas9			TnpB-ωRNA	TnpB-ωRNA*	SaCas9	SpCas9			TnpB-ωRNA	TnpB-ωRNA*	SaCas9	SpCas9
Tyr	6.88939	9.34356	0.179188	0.135238		Klkb1	0.304563	25.4569	46.6518	0.17919		Hpd	14.2166	21.2261	65.8201	87.0082		Pcsk9	0.0744595	3.38519	6.12687	3.38265
	28.2677	45.2597	0.169969	46.5712			18.6256	42.8525	12.8831	58.1697			17.8567	30.0729	57.2647	73.1859			6.30454	53.8222	28.0382	64.5978
	9.34527	40.163	0.273751	46.2117			3.15103	19.7538	35.7746	47.7361			2.7695	24.8192	35.0607	3.95507			10.5865	28.8748	0.0495743	10.9758
	0.654965	3.02366	0.275593	0.350643			0.283542	26.3798	2.59214	0.157309			0.299061	1.41617	39.5034	89.5547			1.39775	4.33936	46.6629	78.6329
	6.04254	7.61249	5.20131	49.1452			19.6797	42.8525	73.8244	53.6394			15.5772	30.4462	39.8017	71.2362			9.00597	57.2785	48.0571	2.81701
	19.3853	46.0444	0.333057	50.032			4.56062	17.624	49.3708	41.1022			19.5928	25.1418	12.4148	3.51083			10.5375	27.9069	8.20724	66.0887
	8.42421	38.5735	0.428116	0.130354			0.283026	29.6116	34.8613	0.220084			2.9238	14.2944	5.10566	92.4949			1.0549	2.84977	26.573	7.78987
	0.39309	2.15199	2.66259	50.3659			20.7927	41.1747	53.1866	60.3315			0.14245	1.18043	24.5812	70.0667			10.8823	69.1883	0.0387631	70.6956
	6.0877	10.9548	3.45472	54.1124			5.27372	18.0987	11.7827	49.5308			19.4194	23.1684	4.80666	4.07024			13.2089	24.6619	57.3761	2.26218
	10.4409	44.1927	9.00797						36.9253				19.4362	20.7305	64.0001						51.3587	61.0002
	9.75231	42.2345	0.168278						2.8314				1.86518	19.8236	58.4661						8.31977	7.68839
	0.328496	2.24375	0.175198						76.1253				0.246878	0.739336	35.713						23.0155	76.5681
			0.300634						48.4564						39.8311						0.0373575
			0.389612						33.1553						40.3054						40.4272
			3.04514						52.7273						13.3654						48.8314
			0.182559						13.1417						3.80596
			0.341666						33.1396						26.7328
			3.41713						3.31427						5.20956
			2.91073						74.4203						67.6552
			7.21643						53.2717						64.5667
			0.196306						34.6218						37.2569
			0.169396												34.9664
			0.288162												37.3741
			0.235646												11.2633
			5.13017												4.1569
			0.177847												22.2986
			0.300759												5.729
			2.58745
			4.71452
			9.50443

[truncated: 8 more sheets: Fig.S6b&c, Fig.S10, Fig.S11, Fig.S12, Fig.S13, Fig.S14, Fig.S16a, Fig.S16b]
